# Supplementary material for: TCN1 Drives Malignant Progression of Pancreatic Cancer Through STAT4-Mediated Transcriptional Activation of the DUOX2/ROS Signaling Axis
Source: Cancers (Basel). 2025 Oct 12;17(20):3300. doi: 10.3390/cancers17203300 (PMC12563811; doi:10.3390/cancers17203300)
Supplement: Supplementary file 1 [file cancers-17-03300-s001.zip]

Archive with 3 entries (3 files):
- cancers-3867328-original-images.pdf
- Doc S1.pdf
- Doc S2.pdf
